# Supplementary material for: Clinical and genetic characterization of leukoencephalopathies in adults
Source: Brain. 2017 Mar 2;140(5):1204–11. doi: 10.1093/brain/awx045 (PMC5405235; doi:10.1093/brain/awx045)
Supplement: Supplementary Data [file awx045_Supp.zip]

Archive with 2 entries (2 files):
- brain-2016-01749-File006.pdf
- brain-2016-01749-File007.pdf
